# Supplementary material for: The Dynamics of Soybean Leaf and Shoot Apical Meristem Transcriptome Undergoing Floral Initiation Process
Source: PLoS One. 2013 Jun 6;8(6):e65319. doi: 10.1371/journal.pone.0065319 (PMC3675103; doi:10.1371/journal.pone.0065319)
Supplement: Table S2 — Functional assessment of differentially expressed transcripts by AgriGO or Mapman. (XLSX) [file pone.0065319.s003.xlsx]

## Sheet: AgriGO Functional Catergory
Supplemental Table 2. Functional assessment of differentially regulated transcripts using AgriGO. The analysis was carried out as described in Table 2.
Leaf							SAM
GO term	Ontology	Description	Number in input list	Number in BG/Ref	p-value	FDR	GO term	Ontology	Description	Number in input list	Number in BG/Ref	p-value	FDR
GO:0009791	P	post-embryonic development	1337	4686	3.1e-43	2.5e-41	GO:0009791	P	post-embryonic development	305	4686	4.9e-13	3.8e-11
GO:0006412	P	translation	631	2280	4.5e-19	1.8e-17	GO:0050896	P	response to stimulus	912	16989	1.8e-11	6.9e-10
GO:0042592	P	homeostatic process	406	1471	7.1e-13	1.9e-11	GO:0009628	P	response to abiotic stimulus	402	6757	3.3e-11	8.5e-10
GO:0009628	P	response to abiotic stimulus	1575	6757	9.7e-12	1.7e-10	GO:0006950	P	response to stress	566	10512	1.7e-08	3.2e-07
GO:0009605	P	response to external stimulus	606	2368	1.1e-11	1.7e-10	GO:0006350	P	transcription	425	7675	3.5e-08	5.4e-07
GO:0009607	P	response to biotic stimulus	920	3830	3.1e-10	4.1e-09	GO:0010468	P	regulation of gene expression	431	7896	1.2e-07	1.6e-06
GO:0005975	P	carbohydrate metabolic process	868	3598	3.9e-10	4.4e-09	GO:0009719	P	response to endogenous stimulus	295	5235	6.4e-07	7e-06
GO:0065008	P	regulation of biological quality	976	4152	7.6e-09	7.6e-08	GO:0060255	P	regulation of macromolecule metabolic process	449	8582	4.2e-06	4e-05
GO:0009058	P	biosynthetic process	3622	16733	8e-08	6.4e-07	GO:0019748	P	secondary metabolic process	124	1963	6.8e-06	5.8e-05
GO:0050896	P	response to stimulus	3676	16989	7.7e-08	6.4e-07	GO:0009607	P	response to biotic stimulus	217	3830	9.8e-06	7.6e-05
GO:0044249	P	cellular biosynthetic process	3501	16162	9.3e-08	6.8e-07	GO:0009058	P	biosynthetic process	823	16733	1.3e-05	9e-05
GO:0006950	P	response to stress	2307	10512	2.5e-07	1.7e-06	GO:0019222	P	regulation of metabolic process	475	9258	1.4e-05	9.2e-05
GO:0009719	P	response to endogenous stimulus	1189	5235	3.3e-07	2e-06	GO:0044249	P	cellular biosynthetic process	790	16162	3.3e-05	0.0002
GO:0044267	P	cellular protein metabolic process	2293	10546	2.5e-06	1.4e-05	GO:0042592	P	homeostatic process	94	1471	4.9e-05	0.00027
GO:0051704	P	multi-organism process	1034	4568	2.7e-06	1.4e-05	GO:0009908	P	flower development	110	1872	0.00031	0.0015
GO:0019725	P	cellular homeostasis	272	1076	8.3e-06	4.1e-05	GO:0006519	P	cellular amino acid and derivative metabolic process	166	3012	0.0003	0.0015
GO:0032501	P	multicellular organismal process	2679	12482	1.3e-05	5.9e-05	GO:0051704	P	multi-organism process	237	4568	0.00066	0.003
GO:0006629	P	lipid metabolic process	716	3120	1.3e-05	5.9e-05	GO:0009605	P	response to external stimulus	132	2368	0.00071	0.0031
GO:0019538	P	protein metabolic process	2641	12329	2.3e-05	9.7e-05	GO:0065008	P	regulation of biological quality	213	4152	0.0018	0.0075
GO:0044238	P	primary metabolic process	6374	30475	3.7e-05	0.00015	GO:0009059	P	macromolecule biosynthetic process	544	11536	0.0038	0.014
GO:0008361	P	regulation of cell size	385	1638	0.00015	0.00058	GO:0034645	P	cellular macromolecule biosynthetic process	539	11457	0.0045	0.016
GO:0009606	P	tropism	114	421	0.0002	0.00068	GO:0050794	P	regulation of cellular process	693	14993	0.0064	0.023
GO:0044237	P	cellular metabolic process	6125	29431	0.00019	0.00068	GO:0006807	P	nitrogen compound metabolic process	703	15334	0.01	0.034
GO:0034645	P	cellular macromolecule biosynthetic process	2428	11457	0.00034	0.0011	GO:0019725	P	cellular homeostasis	61	1076	0.011	0.034
GO:0009059	P	macromolecule biosynthetic process	2442	11536	0.0004	0.0012	GO:0005975	P	carbohydrate metabolic process	179	3598	0.011	0.034
GO:0032535	P	regulation of cellular component size	397	1714	0.00039	0.0012	GO:0003006	P	reproductive developmental process	241	4997	0.014	0.042
GO:0016049	P	cell growth	363	1558	0.00043	0.0013	GO:0008361	P	regulation of cell size	87	1638	0.015	0.042
GO:0006519	P	cellular amino acid and derivative metabolic process	672	3012	0.00046	0.0013
GO:0090066	P	regulation of anatomical structure size	399	1730	0.00053	0.0015
GO:0007275	P	multicellular organismal development	2486	11770	0.00054	0.0015
GO:0009991	P	response to extracellular stimulus	176	712	0.00081	0.0021
GO:0019748	P	secondary metabolic process	443	1963	0.0015	0.0038
GO:0008152	P	metabolic process	7174	34843	0.0016	0.0039
GO:0010467	P	gene expression	2461	11773	0.0031	0.0074
GO:0044260	P	cellular macromolecule metabolic process	4409	21348	0.0037	0.0083
GO:0015979	P	photosynthesis	134	548	0.0045	0.01
GO:0003006	P	reproductive developmental process	1065	4997	0.0054	0.012
GO:0043170	P	macromolecule metabolic process	4907	23941	0.011	0.023
GO:0006091	P	generation of precursor metabolites and energy	300	1351	0.016	0.033

## Sheet: Mapman Functional Catergory
Supplemental Table 2. A file containing annotated and functionally categorised soybean peptides was downloaded from http://mapman.gabipd.org/web/guest/mapmanstore and used in MapMan software v.3.5.0 (Thimn et al., 2004). Wilcoxon rank sum test with Benjamini-Hochberg correction provided in MapMan software was applied to isolate BINs that display significant differences in BIN contents compared to…
L1/L0				L2/L1				L3/L2				S1/S0				S2/S1				S3/S2				S4/S3
bin	name	elements	p-value	bin	name	elements	p-value	bin	name	elements	p-value	bin	name	elements	p-value	bin	name	elements	p-value	bin	name	elements	p-value	bin	name	elements	p-value
13.2	amino acid metabolism.degradation	60	0.0047947	1	PS	93	3.28772e-09	30	signalling	825	0	16	secondary metabolism	63	4.02198e-06	14	S-assimilation	4	0.00270852	27	RNA	436	9.22807e-07	27.3.24	RNA.regulation of transcription.MADS box transcription factor family	21	0.000235653
13.2.4	amino acid metabolism.degradation.branched chain group	22	0.000270448	1.1	PS.lightreaction	62	1.11551e-06	30.2	signalling.receptor kinases	389	0	16.2	secondary metabolism.phenylpropanoids	24	0.00629011	16	secondary metabolism	63	0.00790223	27.3	RNA.regulation of transcription	389	1.31927e-06
13.1	amino acid metabolism.synthesis	144	0.00205003	1.3	PS.calvin cyle	21	0.00326596	20.1	stress.biotic	226	3.42172e-10	16.8	secondary metabolism.flavonoids	18	0.00446697	16.2	secondary metabolism.phenylpropanoids	24	0.00970019	13	amino acid metabolism	60	7.7382e-05
13.1.1.3	amino acid metabolism.synthesis.central amino acid metabolism.alanine	10	0.00371855	4	glycolysis	51	0.00798814	20.1.7	stress.biotic.PR-proteins	152	4.40782e-10	26	misc	199	4.57155e-08	16.8	secondary metabolism.flavonoids	18	0.0060839	27.3.24	RNA.regulation of transcription.MADS box transcription factor family	21	0.000793186
13.1.1.3.11	amino acid metabolism.synthesis.central amino acid metabolism.alanine.alanine-glyoxylate aminotransferase	7	0.00341598	16	secondary metabolism	236	3.98107e-09	10.7	cell wall.modification	70	1.7773e-09	26.2	misc.UDP glucosyl and glucoronyl transferases	37	0.000443162	17.3	hormone metabolism.brassinosteroid	8	0.00970398
13.1.2	amino acid metabolism.synthesis.glutamate family	11	0.00295386	16.1	secondary metabolism.isoprenoids	72	1.43208e-09	27.3.32	RNA.regulation of transcription.WRKY domain transcription factor family	67	9.70025e-09	26.21	misc.protease inhibitor/seed storage/lipid transfer protein (LTP) family protein	15	0.000547862	17.4	hormone metabolism.cytokinin	7	0.000889778
13.1.2.3	amino acid metabolism.synthesis.glutamate family.arginine	10	0.0010987	21	redox.regulation	157	0.000279435	10	cell wall	329	2.58382e-07	29	protein	342	0.00300518	26	misc	199	5.09655e-05
10	cell wall	329	5.4812e-18	26.4	'misc.beta 1,3 glucan hydrolases'	43	0.000734925	30.3	signalling.calcium	159	3.94815e-07	29.5	protein.degradation	164	9.23739e-05	26.2	misc.UDP glucosyl and glucoronyl transferases	37	0.000340221
10.5	cell wall.cell wall proteins	42	0.00459339	27	RNA	1694	8.4008e-05	30.2.17	signalling.receptor kinases.DUF 26	158	5.45609e-07	29.5.11	protein.degradation.ubiquitin	110	4.5802e-06	26.21	misc.protease inhibitor/seed storage/lipid transfer protein (LTP) family protein	15	0.0039996
10.5.1	cell wall.cell wall proteins.AGPs	14	0.00455854	27.3	RNA.regulation of transcription	1427	1.58145e-06	29.4.1.57	protein.postranslational modification.kinase.receptor like cytoplasmatic kinase VII	179	1.17032e-06	29.5.11.4	protein.degradation.ubiquitin.E3	92	4.05994e-08	26.9	misc.glutathione S transferases	8	0.00893691
10.2	cell wall.cellulose synthesis	51	8.87453e-05	29.1	protein.aa activation	47	0.00798814	29.4.1	protein.postranslational modification.kinase	183	4.42345e-06	29.5.11.4.2	protein.degradation.ubiquitin.E3.RING	62	1.35354e-05	29	protein	342	0.00365877
10.6	cell wall.degradation	76	0.00503938	29.2	protein.synthesis	490	5.74509e-07	27.3.64	RNA.regulation of transcription.PHOR1	15	2.41894e-05	29.5.11.4.3	protein.degradation.ubiquitin.E3.SCF	26	0.00980635	29.5	protein.degradation	164	0.00146737
10.6.3	cell wall.degradation.pectate lyases and polygalacturonases	48	2.06212e-05	29.4	protein.postranslational modification	562	0.000574542	29.5	protein.degradation	829	8.04128e-05	29.5.11.4.3.2	protein.degradation.ubiquitin.E3.SCF.FBOX	25	0.00752389	30.2	signalling.receptor kinases	58	0.00424731
10.7	cell wall.modification	70	0.00434371	29.5	protein.degradation	829	2.90988e-05	30.2.11	signalling.receptor kinases.leucine rich repeat XI	106	0.000139665					16.2.1	secondary metabolism.phenylpropanoids.lignin biosynthesis	17	0.00596126
10.8	cell wall.pectin*esterases	40	0.00241913	30	signalling	825	0.000145539	20	stress	492	0.000593456					17.3.1	hormone metabolism.brassinosteroid.synthesis-degradation	6	0.00148248
10.8.1	cell wall.pectin*esterases.PME	23	0.007835	1.1.1	PS.lightreaction.photosystem II	30	3.92859e-06	27.3.3	'RNA.regulation of transcription.AP2/EREBP, APETALA2/Ethylene-responsive element binding protein family'	75	0.00164556					17.3.1.2	hormone metabolism.brassinosteroid.synthesis-degradation.sterols	6	0.00148248
31.3	cell.cycle	75	7.87267e-06	1.1.1.1	PS.lightreaction.photosystem II.LHC-II	12	0.000592376	26.2	misc.UDP glucosyl and glucoronyl transferases	151	0.00164556					17.3.1.2.8	hormone metabolism.brassinosteroid.synthesis-degradation.sterols.DWF1	4	0.0030186
31.3.1	cell.cycle.peptidylprolyl isomerase	31	0.00740746	16.1.5	secondary metabolism.isoprenoids.terpenoids	12	0.000398878	13.2	amino acid metabolism.degradation	60	0.00221877					17.4.1	hormone metabolism.cytokinin.synthesis-degradation	7	0.000889778
31.4	cell.vesicle transport	109	0.00248458	17.2.2	hormone metabolism.auxin.signal transduction	24	0.0068927	10.5	cell wall.cell wall proteins	42	0.00241523					27.3.7	'RNA.regulation of transcription.C2C2(Zn) CO-like, Constans-like zinc finger family'	9	0.00188644
18.2	Co-factor and vitamine metabolism.thiamine	8	0.00416636	17.5.2	hormone metabolism.ethylene.signal transduction	55	0.00111903	13	amino acid metabolism	218	0.00315712					29.2.1.2.2	protein.synthesis.ribosomal protein.eukaryotic.60S subunit	15	0.00487082
28	DNA	242	4.19243e-05	2.2.2	major CHO metabolism.degradation.starch	29	0.000398878	30.2.25	signalling.receptor kinases.wall associated kinase	11	0.00404757					29.5.11	protein.degradation.ubiquitin	110	0.000571094
28.1	DNA.synthesis/chromatin structure	153	4.21011e-07	29.2.1	protein.synthesis.ribosomal protein	390	3.42023e-06	29.2.1.1.1	protein.synthesis.ribosomal protein.prokaryotic.chloroplast	55	0.00676764					29.5.11.4	protein.degradation.ubiquitin.E3	92	1.58041e-05
28.1.3	DNA.synthesis/chromatin structure.histone	27	0.00472978	29.2.1.1	protein.synthesis.ribosomal protein.prokaryotic	92	0.00798814									29.5.11.4.2	protein.degradation.ubiquitin.E3.RING	62	0.000139794
4	glycolysis	51	1.11049e-08	29.2.1.2	protein.synthesis.ribosomal protein.eukaryotic	293	0.00205401									30.2.17	signalling.receptor kinases.DUF 26	31	0.00114622
17	hormone metabolism	386	0.00393618	29.4.1	protein.postranslational modification.kinase	183	0.00823513
17.5	hormone metabolism.ethylene	119	8.78158e-05	29.4.1.57	protein.postranslational modification.kinase.receptor like cytoplasmatic kinase VII	179	0.00653417
17.5.2	hormone metabolism.ethylene.signal transduction	55	4.21011e-07	29.5.11	protein.degradation.ubiquitin	527	6.85178e-05
11	lipid metabolism	298	0.00245854	29.5.11.4	protein.degradation.ubiquitin.E3	414	9.41155e-05
11.1	lipid metabolism.FA synthesis and FA elongation	114	2.92365e-06	29.5.11.4.2	protein.degradation.ubiquitin.E3.RING	265	0.00798814
11.1.1	lipid metabolism.FA synthesis and FA elongation.Acetyl CoA Carboxylation	12	0.00272939
26	misc	838	5.77623e-10
26.4	'misc.beta 1,3 glucan hydrolases'	43	0.00695555
26.28	misc.GDSL-motif lipase	75	5.77623e-10
26.7	'misc.oxidases - copper, flavone etc.'	67	0.000721337
26.19	misc.plastocyanin-like	33	0.00682999
26.2	misc.UDP glucosyl and glucoronyl transferases	151	2.61635e-05
35	not assigned	3632	1.02549e-08
35.2	not assigned.unknown	3631	9.15022e-09
29.1	protein.aa activation	47	0.00272939
29.5	protein.degradation	829	0
29.5.2	protein.degradation.autophagy	27	4.19243e-05
29.5.7	protein.degradation.metalloprotease	34	0.00311559
29.5.1	protein.degradation.subtilases	51	0.00603983
29.5.11	protein.degradation.ubiquitin	527	0
29.5.11.4	protein.degradation.ubiquitin.E3	414	0
29.5.11.4.2	protein.degradation.ubiquitin.E3.RING	265	0
29.5.11.4.3	protein.degradation.ubiquitin.E3.SCF	133	0
29.5.11.4.3.2	protein.degradation.ubiquitin.E3.SCF.FBOX	127	0
29.6	protein.folding	64	5.77623e-10
29.4	protein.postranslational modification	562	3.31359e-14
29.2	protein.synthesis	490	2.84955e-51
29.2.4	protein.synthesis.elongation	29	0.0047947
29.2.1	protein.synthesis.ribosomal protein	390	1.99081e-52
29.2.1.2	protein.synthesis.ribosomal protein.eukaryotic	293	4.87185e-48
29.2.1.2.1	protein.synthesis.ribosomal protein.eukaryotic.40S subunit	115	3.25379e-20
29.2.1.2.2	protein.synthesis.ribosomal protein.eukaryotic.60S subunit	178	3.53369e-27
29.2.1.1	protein.synthesis.ribosomal protein.prokaryotic	92	2.06212e-05
29.2.1.1.1.2	protein.synthesis.ribosomal protein.prokaryotic.chloroplast.50S subunit	36	0.00711003
27	RNA	1694	2.76082e-07
27.3	RNA.regulation of transcription	1427	5.70612e-11
27.3.35	RNA.regulation of transcription.bZIP transcription factor family	68	0.00295386
27.3.32	RNA.regulation of transcription.WRKY domain transcription factor family	67	2.8168e-08
16	secondary metabolism	236	2.18012e-06
16.7	secondary metabolism.wax	13	0.00455854
30	signalling	825	0.00443322
30.11	signalling.light	61	0.00052276
30.2	signalling.receptor kinases	389	0.00423662
30.2.17	signalling.receptor kinases.DUF 26	158	7.4094e-08
30.2.3	signalling.receptor kinases.leucine rich repeat III	40	2.8997e-05
30.2.24	signalling.receptor kinases.S-locus glycoprotein like	22	0.00974513
20.1	stress.biotic	226	2.22209e-07
20.1.7	stress.biotic.PR-proteins	152	2.55397e-08
34.8	transport.metabolite transporters at the envelope membrane	27	0.00216498
